# Supplementary material for: The Impact of Metal-Based Nanoparticles Produced by Different Types of Underwater Welding on Marine Microalgae
Source: Toxics. 2023 Jan 22;11(2):105. doi: 10.3390/toxics11020105 (PMC9966890; doi:10.3390/toxics11020105)
Supplement: Supplementary file 1 [file toxics-11-00105-s001.zip]

Archive with 1 entries (1 files):
- toxics-2117236-supplementary.pdf
